# Supplementary material for: Modifier locus mapping of a transgenic F2 mouse population identifies CCDC115 as a novel aggressive prostate cancer modifier gene in humans
Source: BMC Genomics. 2018 Jun 11;19:450. doi: 10.1186/s12864-018-4827-2 (PMC5996485; doi:10.1186/s12864-018-4827-2)
Supplement: Supplementary file 2 — Logistic regression analysis of eleven candidate genes using tumor expression data derived from TCGA, GSE21032 and GSE46691. Five of eleven candidate genes CCDC115, DNAJC10, RNF149, STYXL1, and ZNF502 that harbored significant associations with aggressive disease traits in TCGA cohort only. (XLSX 17 kb) [file 12864_2018_4827_MOESM2_ESM.xlsx]

## Sheet: Sheet1
Logistic regression analysis of eleven candidate genes using tumor expression data derived from TCGA, GSE21032 and GSE46691.
Variable	Cohort	Trait	OR	CI1	CI2	P	FDR
CCDC115	TCGA	Gleason Score	0.6661	0.5503	0.8062	0.0001	0.00715
DNAJC10	TCGA	Gleason Score	0.5579	0.4383	0.7101	0.0001	0.00715
ZNF502	TCGA	Gleason Score	1.4221	1.1628	1.7393	0.0006	0.02002
CCDC115	TCGA	Disease Free Survival	0.6729	0.5348	0.8467	0.0007	0.02002
STYXL1	TCGA	Gleason Score	0.6827	0.5476	0.8511	0.0007	0.02002
STYXL1	TCGA	Tumor Stage	0.6887	0.5529	0.8577	0.0009	0.02145
STYXL1	TCGA	Nodal Metastasis	0.5671	0.4024	0.7993	0.0012	0.0245143
RNF149	TCGA	Tumor Stage	1.4175	1.1227	1.7898	0.0034	0.060775
DNAJC10	TCGA	Tumor Stage	0.7282	0.5799	0.9145	0.0063	0.09438
DNAJC10	TCGA	Disease Free Survival	0.634	0.4562	0.881	0.0066	0.09438
OGFRL1	GSE46691	Metastasis	0.7707	0.6312	0.9411	0.0106	0.1378
CCDC115	TCGA	Tumor Stage	0.7846	0.6495	0.9477	0.0118	0.140617
SLC9A2	GSE46691	Metastasis	1.2966	1.0508	1.6	0.0154	0.1694
RNF149	TCGA	Nodal Metastasis	1.395	1.0558	1.8433	0.0192	0.196114
SLC9A2	TCGA	Tumor Stage	0.7685	0.6105	0.9674	0.025	0.238333
PKHD1	GSE21032	Nodal Metastasis	3.0121	1.0603	8.5569	0.0385	0.338994
RNF149	GSE46691	Metastasis	1.2497	1.0099	1.5466	0.0403	0.338994
OGFRL1	GSE46691	Recurrence	0.8146	0.6669	0.9951	0.0447	0.344705
DNAJC10	TCGA	Nodal Metastasis	0.7122	0.5105	0.9938	0.0458	0.344705
NUP35	TCGA	Nodal Metastasis	0.7635	0.5836	0.999	0.0491	0.351065
STYXL1	TCGA	Disease Free Survival	0.7718	0.5908	1.0081	0.0574	0.390867
RNF149	TCGA	Gleason Score	1.2324	0.9878	1.5376	0.0641	0.408483
ZNF502	TCGA	Tumor Stage	1.2085	0.9878	1.4786	0.0657	0.408483
RNF149	GSE46691	Recurrence	1.2135	0.9838	1.4968	0.0707	0.411268
STYXL1	GSE21032	Gleason Score	0.4069	0.1528	1.0832	0.0719	0.411268
PKHD1	TCGA	Disease Free Survival	0.7105	0.4858	1.0393	0.0782	0.427941
RNF149	TCGA	Disease Free Survival	1.2497	0.9731	1.605	0.0808	0.427941
DNAJC10	GSE21032	Gleason Score	0.3381	0.0981	1.1655	0.0859	0.438704
TFPI	TCGA	Tumor Stage	1.2707	0.9575	1.6863	0.0971	0.478803
NUP35	GSE21032	Nodal Metastasis	0.1925	0.0254	1.4571	0.1106	0.519567
KCNQ5	TCGA	Nodal Metastasis	0.6798	0.4209	1.0981	0.1147	0.519567
DNAJC10	GSE46691	Metastasis	0.8346	0.6653	1.0471	0.1182	0.519567
GSTA3	GSE46691	Metastasis	0.8568	0.7038	1.0431	0.1237	0.519567
SLC9A2	TCGA	Nodal Metastasis	0.7769	0.5618	1.0742	0.1267	0.519567
TFPI	GSE21032	Gleason Score	0.3404	0.0848	1.3667	0.1287	0.519567
SLC9A2	TCGA	Disease Free Survival	0.787	0.5769	1.0738	0.1308	0.519567
GSTA3	TCGA	Nodal Metastasis	1.0874	0.9724	1.2161	0.1419	0.548424
CCDC115	GSE21032	Tumor Stage	0.6757	0.3951	1.1557	0.1523	0.5577
GLRX	TCGA	Disease Free Survival	0.7857	0.5644	1.0937	0.153	0.5577
KCNQ5	GSE21032	Gleason Score	0.4886	0.1817	1.3144	0.156	0.5577
KCNQ5	TCGA	Gleason Score	0.845	0.6626	1.0777	0.1747	0.603324
GSTA3	GSE21032	Recurrence	1.4142	0.8549	2.3393	0.1772	0.603324
GLRX	GSE21032	Gleason Score	1.5941	0.8008	3.173	0.1843	0.612905
SLC9A2	TCGA	Gleason Score	0.8587	0.6843	1.0776	0.1886	0.61295
OGFRL1	TCGA	Disease Free Survival	0.8387	0.6386	1.1015	0.2058	0.626287
OGFRL1	GSE46691	Death	0.8533	0.6673	1.0913	0.2064	0.626287
GSTA3	GSE21032	Tumor Stage	0.7272	0.4436	1.1921	0.2066	0.626287
CCDC115	TCGA	Nodal Metastasis	0.8534	0.6644	1.0962	0.2146	0.626287
CCDC115	GSE21032	Nodal Metastasis	2.856	0.5345	15.2605	0.2197	0.626287
NUP35	GSE21032	Tumor Stage	0.6723	0.3563	1.2684	0.2202	0.626287
DNAJC10	GSE21032	Nodal Metastasis	2.8978	0.5041	16.6585	0.2331	0.626287
NUP35	GSE21032	Recurrence	0.642	0.309	1.334	0.235	0.626287
TFPI	GSE46691	Death	0.8646	0.6801	1.0992	0.235	0.626287
RNF149	GSE46691	Death	1.1724	0.901	1.5255	0.2365	0.626287
ZNF502	TCGA	Disease Free Survival	1.1504	0.9098	1.4546	0.2418	0.62868
PKHD1	TCGA	Nodal Metastasis	0.8112	0.5686	1.1573	0.2485	0.634563
PKHD1	TCGA	Gleason Score	0.8928	0.732	1.0889	0.2629	0.658047
SLC9A2	GSE46691	Death	1.1558	0.8951	1.4926	0.2669	0.658047
TFPI	GSE46691	Metastasis	0.9004	0.7432	1.0909	0.284	0.688339
GLRX	GSE46691	Metastasis	1.1109	0.9088	1.358	0.3047	0.726202
PKHD1	TCGA	Tumor Stage	1.113	0.8913	1.3897	0.3448	0.802184
KCNQ5	GSE21032	Recurrence	0.7464	0.4052	1.3747	0.3478	0.802184
OGFRL1	TCGA	Nodal Metastasis	0.8715	0.644	1.1793	0.3727	0.83655
SLC9A2	GSE46691	Recurrence	0.9081	0.7341	1.1233	0.3744	0.83655
ZNF502	TCGA	Nodal Metastasis	1.1181	0.8696	1.4374	0.3841	0.84502
GLRX	TCGA	Nodal Metastasis	1.1292	0.8534	1.494	0.3951	0.85605
OGFRL1	GSE21032	Gleason Score	0.6743	0.2642	1.7212	0.4098	0.861529
PKHD1	GSE21032	Gleason Score	0.7177	0.3257	1.5818	0.4107	0.861529
STYXL1	GSE21032	Recurrence	0.7782	0.4176	1.45	0.4296	0.861529
GSTA3	TCGA	Disease Free Survival	0.8596	0.589	1.2544	0.4327	0.861529
ZNF502	GSE21032	Recurrence	1.2338	0.7268	2.0946	0.4366	0.861529
NUP35	GSE21032	Gleason Score	1.4958	0.539	4.1513	0.4394	0.861529
STYXL1	GSE21032	Tumor Stage	1.222	0.7303	2.0449	0.4452	0.861529
RNF149	GSE21032	Recurrence	1.3413	0.6169	2.9164	0.4587	0.861529
TFPI	TCGA	Gleason Score	1.0765	0.8846	1.3099	0.4617	0.861529
GSTA3	TCGA	Gleason Score	1.0617	0.9047	1.2459	0.4633	0.861529
GSTA3	GSE21032	Nodal Metastasis	1.5578	0.4758	5.1011	0.4639	0.861529
GSTA3	GSE46691	Recurrence	0.9325	0.7659	1.1354	0.4868	0.86481
ZNF502	GSE21032	Gleason Score	1.3158	0.6053	2.8606	0.4885	0.86481
GLRX	GSE21032	Nodal Metastasis	1.4833	0.4849	4.5381	0.4895	0.86481
TFPI	GSE21032	Tumor Stage	1.2055	0.7029	2.0674	0.497	0.86481
DNAJC10	GSE46691	Death	0.9095	0.6893	1.2001	0.5026	0.86481
GLRX	GSE21032	Tumor Stage	1.1653	0.7449	1.8229	0.5028	0.86481
OGFRL1	GSE21032	Nodal Metastasis	1.9255	0.2767	13.4008	0.508	0.86481
PKHD1	GSE21032	Tumor Stage	0.8541	0.5228	1.3955	0.529	0.883441
CCDC115	GSE46691	Recurrence	1.0631	0.8777	1.2877	0.5313	0.883441
KCNQ5	TCGA	Tumor Stage	0.9336	0.741	1.1764	0.5604	0.911625
PKHD1	GSE46691	Metastasis	1.061	0.869	1.2954	0.561	0.911625
SLC9A2	GSE21032	Nodal Metastasis	0.6308	0.1287	3.092	0.5699	0.913687
KCNQ5	GSE46691	Metastasis	1.0535	0.8738	1.2703	0.5848	0.913687
ZNF502	GSE46691	Death	0.9399	0.7472	1.1823	0.5964	0.913687
DNAJC10	GSE46691	Recurrence	0.9433	0.7494	1.1875	0.6194	0.913687
NUP35	GSE46691	Death	0.9446	0.7542	1.1831	0.6197	0.913687
NUP35	TCGA	Tumor Stage	0.9522	0.783	1.158	0.624	0.913687
PKHD1	GSE21032	Recurrence	1.1379	0.6778	1.9103	0.625	0.913687
NUP35	GSE46691	Recurrence	0.9564	0.7939	1.1522	0.639	0.913687
OGFRL1	GSE21032	Recurrence	0.8586	0.4528	1.6279	0.6404	0.913687
GSTA3	GSE21032	Gleason Score	1.1667	0.5963	2.2826	0.6526	0.913687
CCDC115	GSE46691	Death	1.0557	0.8306	1.3416	0.6578	0.913687
KCNQ5	GSE46691	Recurrence	0.9579	0.7916	1.1591	0.6585	0.913687
GLRX	GSE46691	Recurrence	1.0471	0.8534	1.2848	0.6594	0.913687
CCDC115	GSE21032	Recurrence	0.8765	0.4846	1.5852	0.6628	0.913687
TFPI	GSE46691	Recurrence	1.0441	0.8598	1.2678	0.6635	0.913687
TFPI	TCGA	Disease Free Survival	0.9117	0.6004	1.3845	0.6645	0.913687
ZNF502	GSE21032	Tumor Stage	1.0999	0.6965	1.7371	0.6829	0.923699
KCNQ5	TCGA	Disease Free Survival	1.0547	0.8157	1.3636	0.6847	0.923699
SLC9A2	GSE21032	Gleason Score	1.2028	0.4405	3.2845	0.7186	0.949966
OGFRL1	GSE21032	Tumor Stage	0.9068	0.531	1.5484	0.72	0.949966
DNAJC10	GSE21032	Tumor Stage	0.8752	0.4176	1.8343	0.7241	0.949966
TFPI	TCGA	Nodal Metastasis	0.9341	0.6279	1.3895	0.7364	0.95732
GSTA3	TCGA	Tumor Stage	1.0199	0.9004	1.1553	0.7563	0.967804
KCNQ5	GSE46691	Death	1.0369	0.8234	1.3058	0.758	0.967804
TFPI	GSE21032	Recurrence	1.1051	0.5341	2.2866	0.7876	0.976206
GLRX	GSE46691	Death	0.9679	0.7539	1.2427	0.7981	0.976206
GLRX	TCGA	Gleason Score	1.0275	0.8242	1.281	0.8091	0.976206
KCNQ5	GSE21032	Nodal Metastasis	0.8477	0.2178	3.299	0.8116	0.976206
OGFRL1	TCGA	Gleason Score	1.0244	0.8271	1.2687	0.8252	0.976206
PKHD1	GSE46691	Death	0.9727	0.76	1.2449	0.8261	0.976206
ZNF502	GSE46691	Recurrence	0.9798	0.8127	1.1812	0.8305	0.976206
GLRX	GSE21032	Recurrence	1.0544	0.6411	1.734	0.8347	0.976206
STYXL1	GSE46691	Death	0.9755	0.7727	1.2317	0.8351	0.976206
STYXL1	GSE46691	Recurrence	1.0203	0.8416	1.2369	0.838	0.976206
KCNQ5	GSE21032	Tumor Stage	1.0506	0.6375	1.7313	0.8463	0.976206
PKHD1	GSE46691	Recurrence	1.0207	0.8298	1.2555	0.8465	0.976206
SLC9A2	GSE21032	Recurrence	1.0559	0.57	1.956	0.8626	0.986814
ZNF502	GSE46691	Metastasis	1.0154	0.8436	1.2222	0.8716	0.989197
NUP35	TCGA	Gleason Score	0.9859	0.8157	1.1916	0.8832	0.989716
CCDC115	GSE21032	Gleason Score	0.94	0.4033	2.1904	0.8859	0.989716
DNAJC10	GSE21032	Recurrence	0.9464	0.4068	2.2017	0.8983	0.993
CCDC115	GSE46691	Metastasis	0.9915	0.8202	1.1984	0.9293	0.993
NUP35	TCGA	Disease Free Survival	1.0104	0.8026	1.2721	0.9296	0.993
STYXL1	GSE21032	Nodal Metastasis	0.9338	0.1193	7.3102	0.948	0.993
TFPI	GSE21032	Nodal Metastasis	1.0631	0.1472	7.6784	0.9516	0.993
RNF149	GSE21032	Tumor Stage	1.0175	0.5337	1.9398	0.9581	0.993
RNF149	GSE21032	Gleason Score	0.9708	0.3082	3.0584	0.9597	0.993
GLRX	TCGA	Tumor Stage	0.9971	0.7984	1.2452	0.9795	0.993
GSTA3	GSE46691	Death	1.0031	0.7874	1.2777	0.9803	0.993
STYXL1	GSE46691	Metastasis	1.0021	0.8291	1.2113	0.9824	0.993
OGFRL1	TCGA	Tumor Stage	0.9978	0.8034	1.2392	0.984	0.993
ZNF502	GSE21032	Nodal Metastasis	0.9922	0.2555	3.8524	0.9909	0.993
RNF149	GSE21032	Nodal Metastasis	0.9899	0.1422	6.8904	0.9918	0.993
NUP35	GSE46691	Metastasis	1.0009	0.8331	1.2024	0.9925	0.993
SLC9A2	GSE21032	Tumor Stage	1.0022	0.6115	1.6426	0.993	0.993
OR = Odds ratio; CI = confidence intervals; p = p value; FDR = False discovery rate.
